# Supplementary material for: Assessment of Anxiety- and Depression-like Behaviors and Local Field Potential Changes in a Cryogenic Lesion Model of Traumatic Brain Injury
Source: Int J Mol Sci. 2026 Jan 7;27(2):597. doi: 10.3390/ijms27020597 (PMC12841474; doi:10.3390/ijms27020597)
Supplement: Supplementary file 1 [file ijms-27-00597-s001.zip]

Archive with 1 entries (1 files):
- ijms-4019998-supplementary.pdf
